# Supplementary material for: Psychological and Social Impact of HIV on Women Living with HIV and Their Families in Low- and Middle-Income Asian Countries: A Systematic Search and Critical Review
Source: Int J Environ Res Public Health. 2022 May 30;19(11):6668. doi: 10.3390/ijerph19116668 (PMC9180788; doi:10.3390/ijerph19116668)
Supplement: Supplementary file 1 [file ijerph-19-06668-s001.zip]

Archive with 1 entries (1 files):
- ijerph-1706830-supplementary.pdf
